# Supplementary material for: Active versus sham DLPFC-NAc rTMS for depressed adolescents with anhedonia using resting-state functional magnetic resonance imaging (fMRI): a study protocol for a randomized placebo-controlled trial
Source: Trials. 2024 Jan 13;25:44. doi: 10.1186/s13063-023-07814-y (PMC10787505; doi:10.1186/s13063-023-07814-y)
Supplement: Supplementary file 1 — Additional file 1. [file 13063_2023_7814_MOESM1_ESM.zip]

Archive with 2 entries (2 files):
- 5-11-V4.0-Informed Consent Form (caregivers)_ESM.docx
- 5-11-V4.0-Informed Consent Form (teenager)_ESM.docx
